# Supplementary material for: Presence of Broad-Spectrum Beta-Lactamase-Producing Enterobacteriaceae in Zoo Mammals
Source: Microorganisms. 2021 Apr 14;9(4):834. doi: 10.3390/microorganisms9040834 (PMC8070755; doi:10.3390/microorganisms9040834)
Supplement: Supplementary file 1 [file microorganisms-09-00834-s001.zip]

Archive with 3 entries (3 files):
- Additional File 1.xlsx
- Additional File 2.xlsx
- Additional File 3.xlsx
