# Supplementary material for: Presence of Broad-Spectrum Beta-Lactamase-Producing Enterobacteriaceae in Zoo Mammals
Source: Microorganisms. 2021 Apr 14;9(4):834. doi: 10.3390/microorganisms9040834 (PMC8070755; doi:10.3390/microorganisms9040834)
Supplement: Supplementary file 1 [file microorganisms-09-00834-s001.zip › Additional File 2.xlsx]

## Sheet: Acquired 
All analyses were performed using the online software tool Resfinder
Isolate	Database	Resistance gene	Identity	Query / Template length	Contig	Position in contig	Predicted phenotype	Accession number
B	beta-lactam	blaCTX-M-1	99.89	876 / 876	contig_5:1.0-108040.0	21077..21952	Beta-lactam resistance	DQ915955
	tetracycline	tet(A)	100.0	1200 / 1200	contig_9:1.0-41192.0	37398..38597	Tetracycline resistance	AJ517790
	tetracycline	tet(A)	99.92	1201 / 1200	contig_5:1.0-108040.0	104372..105572	Tetracycline resistance	AJ517790
	sulphonamide	sul2	99.88	816 / 816	contig_5:1.0-108040.0	100125..100939	Sulphonamide resistance	AY034138
	macrolide	mdf(A)	98.86	1233 / 1233	contig_3:1.0-4775884.0	4448852..4450084	Warning: gene is missing from Notes file.	Y08743
E1	sulphonamide	sul1	100.0	840 / 840	contig_6:1.0-31557.0	13953..14792	Sulphonamide resistance	U12338
	sulphonamide	sul2	99.88	816 / 816	contig_5:1.0-123126.0	56183..56997	Sulphonamide resistance	AY034138
	macrolide	mdf(A)	99.76	1233 / 1233	contig_3:1.0-4941587.0	3413729..3414960	Warning: gene is missing from Notes file. Please inform curator.	Y08743
	macrolide	mph(A)	100.0	906 / 906	contig_6:1.0-31557.0	20103..21008	Macrolide resistance	D16251
	aminoglycoside	aph(3'')-Ib	99.88	804 / 804	contig_5:1.0-123126.0	55320..56122	Aminoglycoside resistance Alternate name; aph(3'')-Ib	AF321551
	aminoglycoside	aph(6)-Id	100.0	831 / 831	contig_5:1.0-123126.0	54484..55314	Aminoglycoside resistance Alternate name; aph(6)-Id	CP000971
	quinolone	qnrB4	99.69	645 / 645	contig_6:1.0-31557.0	6471..7115	Warning: gene is missing from Notes file. Please inform curator.	DQ303921
	beta-lactam	blaDHA-1	99.56	1142 / 1140	contig_6:1.0-31557.0	11236..12376	Beta-lactam resistance AmpC-type	Y16410
	beta-lactam	blaTEM-1B	100.0	861 / 861	contig_5:1.0-123126.0	59701..60561	Beta-lactam resistance Alternate name; RblaTEM-1	AY458016
	beta-lactam	blaTEM-1C	100.0	861 / 861	contig_4:1.0-46661.0	35209..36069	Beta-lactam resistance Alternate name; RblaTEM-1	FJ560503
	tetracycline	tet(B)	100.0	1206 / 1206	contig_5:1.0-123126.0	70033..71238	Tetracycline resistance	AF326777
	trimethoprim	dfrA17	100.0	474 / 474	contig_6:1.0-31557.0	3983..4456	Trimethoprim resistance	FJ460238
E2	beta-lactam	blaDHA-1	99.82	1140 / 1140	contig_5:1.0-94305.0	87039..88178	Beta-lactam resistance AmpC-type	Y16410
	beta-lactam	blaDHA-1	99.65	1141 / 1140	contig_5:1.0-94305.0	68664..69803	Beta-lactam resistance AmpC-type	Y16410
	beta-lactam	blaTEM-1B	100.0	861 / 861	contig_3:1.0-65830.0	59533..60393	Beta-lactam resistance Alternate name; RblaTEM-1	AY458016
	beta-lactam	blaTEM-1C	100.0	861 / 861	contig_8:1.0-46957.0	20622..21482	Beta-lactam resistance Alternate name; RblaTEM-1	FJ560503
	aminoglycoside	aph(3'')-Ib	100.0	804 / 804	contig_3:1.0-65830.0	55151..55954	Aminoglycoside resistance Alternate name; aph(3'')-Ib	AF321551
	aminoglycoside	aph(6)-Id	99.88	832 / 831	contig_3:1.0-65830.0	54314..55145	Aminoglycoside resistance Alternate name; aph(6)-Id	CP000971
	tetracycline	tet(B)	99.83	1208 / 1206	contig_15:1.0-2771.0	722..1929	Tetracycline resistance	AF326777
	sulphonamide	sul1	100.0	840 / 840	contig_5:1.0-94305.0	66248..67087	Sulphonamide resistance	U12338
	sulphonamide	sul1	100.0	840 / 840	contig_5:1.0-94305.0	84623..85462	Sulphonamide resistance	U12338
	sulphonamide	sul2	100.0	816 / 816	contig_3:1.0-65830.0	56015..56830	Sulphonamide resistance	AY034138
	macrolide	mdf(A)	99.92	1233 / 1233	contig_2:1.0-4941309.0	491654..492886	Warning: gene is missing from Notes file. Please inform curator.	Y08743
	macrolide	mph(A)	100.0	906 / 906	contig_5:1.0-94305.0	60033..60938	Macrolide resistance	D16251
	macrolide	mph(A)	100.0	906 / 906	contig_5:1.0-94305.0	78407..79312	Macrolide resistance	D16251
	trimethoprim	dfrA17	100.0	474 / 474	contig_5:1.0-94305.0	76583..77056	Trimethoprim resistance	FJ460238
	quinolone	qnrB4	99.69	646 / 645	contig_5:1.0-94305.0	92300..92945	Warning: gene is missing from Notes file. Please inform curator.	DQ303921
	quinolone	qnrB4	99.84	645 / 645	contig_5:1.0-94305.0	73927..74571	Warning: gene is missing from Notes file. Please inform curator.	DQ303921
E3	beta-lactam	blaDHA-1	99.65	1140 / 1140	contig_9:1.0-17532.0	7712..8850	Beta-lactam resistance AmpC-type	Y16410
	beta-lactam	blaTEM-1B	99.88	862 / 861	contig_5:1.0-72588.0	63706..64567	Beta-lactam resistance Alternate name; RblaTEM-1	AY458016
	beta-lactam	blaTEM-1C	100.0	861 / 861	contig_8:1.0-46963.0	34109..34969	Beta-lactam resistance Alternate name; RblaTEM-1	FJ560503
	aminoglycoside	aph(3'')-Ib	99.88	804 / 804	contig_5:1.0-72588.0	68142..68944	Aminoglycoside resistance Alternate name; aph(3'')-Ib	AF321551
	aminoglycoside	aph(6)-Id	100.0	831 / 831	contig_5:1.0-72588.0	68950..69780	Aminoglycoside resistance Alternate name; aph(6)-Id	CP000971
	tetracycline	tet(B)	99.83	1208 / 1206	contig_5:1.0-72588.0	53020..54227	Tetracycline resistance	AF326777
	trimethoprim	dfrA17	100.0	474 / 474	contig_9:1.0-17532.0	462..935	Trimethoprim resistance	FJ460238
	macrolide	mdf(A)	99.84	1233 / 1233	contig_4:1.0-4942069.0	3451110..3452342	Warning: gene is missing from Notes file. Please inform curator.	Y08743
	macrolide	mph(A)	100.0	906 / 906	contig_9:1.0-17532.0	16576..17481	Macrolide resistance	D16251
	quinolone	qnrB4	99.84	645 / 645	contig_9:1.0-17532.0	2947..3591	Warning: gene is missing from Notes file. Please inform curator.	DQ303921
	sulphonamide	sul1	100.0	840 / 840	contig_9:1.0-17532.0	10426..11265	Sulphonamide resistance	U12338
	sulphonamide	sul2	100.0	816 / 816	contig_5:1.0-72588.0	67266..68081	Sulphonamide resistance	AY034138
E4	tetracycline	tet(B)	100.0	1206 / 1206	contig_14:1.0-2776.0	850..2055	Tetracycline resistance	AF326777
	aminoglycoside	aph(3'')-Ib	99.88	804 / 804	contig_6:1.0-72738.0	3762..4564	Aminoglycoside resistance Alternate name; aph(3'')-Ib	AF321551
	aminoglycoside	aph(3'')-Ib	99.88	804 / 804	contig_10:1.0-26920.0	3755..4557	Aminoglycoside resistance Alternate name; aph(3'')-Ib	AF321551
	aminoglycoside	aph(6)-Id	100.0	831 / 831	contig_10:1.0-26920.0	2919..3749	Aminoglycoside resistance Alternate name; aph(6)-Id	CP000971
	aminoglycoside	aph(6)-Id	99.88	832 / 831	contig_6:1.0-72738.0	2925..3756	Aminoglycoside resistance Alternate name; aph(6)-Id	CP000971
	macrolide	mdf(A)	99.76	1234 / 1233	contig_4:1.0-4941300.0	1913242..1914475	Warning: gene is missing from Notes file. Please inform curator.	Y08743
	macrolide	mph(A)	100.0	906 / 906	contig_9:1.0-20458.0	14509..15414	Macrolide resistance	D16251
	beta-lactam	blaDHA-1	99.65	1140 / 1140	contig_9:1.0-20458.0	5645..6783	Beta-lactam resistance AmpC-type	Y16410
	beta-lactam	blaTEM-1B	99.77	863 / 861	contig_10:1.0-26920.0	8135..8997	Beta-lactam resistance Alternate name; RblaTEM-1	AY458016
	beta-lactam	blaTEM-1B	99.88	861 / 861	contig_6:1.0-72738.0	11558..12418	Beta-lactam resistance Alternate name; RblaTEM-1	AY458016
	beta-lactam	blaTEM-1B	100.0	861 / 861	contig_6:1.0-72738.0	6943..7803	Beta-lactam resistance Alternate name; RblaTEM-1	AY458016
	beta-lactam	blaTEM-1C	100.0	861 / 861	contig_5:1.0-46973.0	32636..33496	Beta-lactam resistance Alternate name; RblaTEM-1	FJ560503
	beta-lactam	blaTEM-232	99.88	861 / 861	contig_6:1.0-72738.0	11558..12418	Warning: gene is missing from Notes file. Please inform curator.	MH079593
	quinolone	qnrB4	99.69	646 / 645	contig_9:1.0-20458.0	873..1518	Warning: gene is missing from Notes file. Please inform curator.	DQ303921
	sulphonamide	sul1	100.0	840 / 840	contig_9:1.0-20458.0	8360..9199	Sulphonamide resistance	U12338
	sulphonamide	sul2	99.88	816 / 816	contig_10:1.0-26920.0	4618..5432	Sulphonamide resistance	AY034138
	sulphonamide	sul2	100.0	816 / 816	contig_6:1.0-72738.0	4625..5440	Sulphonamide resistance	AY034138
	trimethoprim	dfrA17	100.0	474 / 474	contig_11:1.0-5591.0	1140..1613	Trimethoprim resistance	FJ460238
	trimethoprim	dfrA8	100.0	510 / 510	contig_6:1.0-72738.0	8894..9403	Trimethoprim resistance	U10186
I1	macrolide	mdf(A)	98.79	1235 / 1233	contig_1:1.0-4777169.0	3113709..3114943	Warning: gene is missing from Notes file. Please inform curator.	Y08743
	beta-lactam	blaCTX-M-1	99.89	876 / 876	contig_3:1.0-108512.0	57261..58136	Beta-lactam resistance	DQ915955
	sulphonamide	sul2	99.88	816 / 816	contig_3:1.0-108512.0	27423..28237	Sulphonamide resistance	AY034138
	tetracycline	tet(A)	99.75	1200 / 1200	contig_3:1.0-108512.0	31670..32868	Tetracycline resistance	AJ517790
	tetracycline	tet(A)	99.75	1201 / 1200	contig_2:1.0-41677.0	7565..8764	Tetracycline resistance	AJ517790
I2	tetracycline	tet(A)	99.83	1201 / 1200	contig_7:1.0-41541.0	2279..3478	Tetracycline resistance	AJ517790
	tetracycline	tet(A)	99.75	1201 / 1200	contig_5:1.0-108458.0	75058..76258	Tetracycline resistance	AJ517790
	sulphonamide	sul2	99.88	816 / 816	contig_5:1.0-108458.0	79690..80504	Sulphonamide resistance	AY034138
	beta-lactam	blaCTX-M-1	99.77	876 / 876	contig_5:1.0-108458.0	49827..50701	Beta-lactam resistance	DQ915955
	macrolide	mdf(A)	98.95	1233 / 1233	contig_3:1.0-4777182.0	3126775..3128007	Warning: gene is missing from Notes file. Please inform curator.	Y08743
K1	sulphonamide	sul2	100.0	816 / 816	contig_3:1.0-108501.0	7282..8097	Sulphonamide resistance	AY034138
	tetracycline	tet(A)	99.75	1200 / 1200	contig_6:1.0-41534.0	37743..38941	Tetracycline resistance	AJ517790
	tetracycline	tet(A)	99.83	1200 / 1200	contig_3:1.0-108501.0	2649..3848	Tetracycline resistance	AJ517790
	macrolide	mdf(A)	98.95	1233 / 1233	contig_2:1.0-4779871.0	1672660..1673892	Warning: gene is missing from Notes file. Please inform curator.	Y08743
	beta-lactam	blaCTX-M-1	99.89	876 / 876	contig_3:1.0-108501.0	86246..87121	Beta-lactam resistance	DQ915955
K2	sulphonamide	sul2	100.0	816 / 816	contig_2:1.0-108495.0	85592..86407	Sulphonamide resistance	AY034138
	beta-lactam	blaCTX-M-1	99.89	876 / 876	contig_2:1.0-108495.0	55922..56797	Beta-lactam resistance	DQ915955
	tetracycline	tet(A)	99.75	1200 / 1200	contig_2:1.0-108495.0	80961..82159	Tetracycline resistance	AJ517790
	tetracycline	tet(A)	99.67	1202 / 1200	contig_5:1.0-41529.0	14514..15715	Tetracycline resistance	AJ517790
	macrolide	mdf(A)	98.86	1233 / 1233	contig_3:1.0-4779357.0	619122..620354	Warning: gene is missing from Notes file. Please inform curator.	Y08743
L1	beta-lactam	blaCTX-M-1	99.89	876 / 876	contig_1:1.0-4974439.0	328468..329343	Beta-lactam resistance	DQ915955
	sulphonamide	sul2	99.88	816 / 816	contig_3:1.0-103290.0	89015..89829	Sulphonamide resistance	AY034138
	macrolide	mdf(A)	98.86	1233 / 1233	contig_1:1.0-4974439.0	3699970..3701201	Warning: gene is missing from Notes file. Please inform curator.	Y08743
	tetracycline	tet(A)	99.75	1201 / 1200	contig_3:1.0-103290.0	93487..94687	Tetracycline resistance	AJ517790
L2	macrolide	mdf(A)	98.95	1233 / 1233	contig_1:1.0-4967469.0	2736965..2738197	Warning: gene is missing from Notes file. Please inform curator.	Y08743
	tetracycline	tet(A)	99.83	1200 / 1200	contig_4:1.0-103284.0	15619..16818	Tetracycline resistance	AJ517790
	sulphonamide	sul2	99.88	816 / 816	contig_4:1.0-103284.0	11149..11963	Sulphonamide resistance	AY034138
	beta-lactam	blaCTX-M-1	99.66	877 / 876	contig_1:1.0-4967469.0	4341668..4342543	Beta-lactam resistance	DQ915955
L3	tetracycline	tet(A)	99.75	1200 / 1200	contig_4:1.0-103315.0	32526..33724	Tetracycline resistance	AJ517790
	macrolide	mdf(A)	98.86	1233 / 1233	contig_2:1.0-4977478.0	2239136..2240368	Warning: gene is missing from Notes file. Please inform curator.	Y08743
	sulphonamide	sul2	99.88	816 / 816	contig_4:1.0-103315.0	28055..28869	Sulphonamide resistance	AY034138
	beta-lactam	blaCTX-M-1	99.89	876 / 876	contig_2:1.0-4977478.0	634728..635603	Beta-lactam resistance	DQ915955
T1	beta-lactam	blaCTX-M-3	99.89	876 / 876	contig_1:1.0-4966451.0	2880469..2881344	Beta-lactam resistance Amino acid sequences of CTX-M-3 and CTX-M-133 are identical	Y10278
	beta-lactam	blaTEM-1B	100.0	861 / 861	contig_5:1.0-148553.0	34184..35044	Beta-lactam resistance Alternate name; RblaTEM-1	AY458016
	trimethoprim	dfrA17	99.79	474 / 474	contig_5:1.0-148553.0	23080..23552	Trimethoprim resistance	FJ460238
	tetracycline	tet(B)	100.0	1206 / 1206	contig_5:1.0-148553.0	30932..32137	Tetracycline resistance	AF326777
	macrolide	mdf(A)	98.62	1233 / 1233	contig_1:1.0-4966451.0	2252086..2253318	Warning: gene is missing from Notes file. Please inform curator.	Y08743
	macrolide	mph(A)	100.0	906 / 906	contig_1:1.0-4966451.0	2888292..2889197	Macrolide resistance	D16251
	sulphonamide	sul2	100.0	816 / 816	contig_5:1.0-148553.0	18649..19464	Sulphonamide resistance	HQ840942
	aminoglycoside	aac(3)-IIa	99.42	862 / 861	contig_1:1.0-4966451.0	2886500..2887360	Aminoglycoside resistance	X51534
	aminoglycoside	aadA5	99.87	789 / 789	contig_5:1.0-148553.0	22162..22949	Aminoglycoside resistance	AF137361
	aminoglycoside	aph(3'')-Ib	99.88	804 / 804	contig_5:1.0-148553.0	17786..18588	Aminoglycoside resistance Alternate name; aph(3'')-Ib	AF321551
	aminoglycoside	aph(3')-Ia	99.75	816 / 816	contig_5:1.0-148553.0	15218..16033	Aminoglycoside resistance	V00359
	aminoglycoside	aph(6)-Id	99.88	838 / 837	contig_5:1.0-148553.0	16949..17786	Aminoglycoside resistance Alternate name; aph(6)-Id	M28829
T2	tetracycline	tet(B)	100.0	1206 / 1206	contig_7:1.0-149907.0	30931..32136	Tetracycline resistance	AF326777
	aminoglycoside	aac(3)-IIa	99.65	861 / 861	contig_3:1.0-1295202.0	1255688..1256548	Aminoglycoside resistance	X51534
	aminoglycoside	aadA5	99.75	790 / 789	contig_7:1.0-149907.0	22160..22948	Aminoglycoside resistance	AF137361
	aminoglycoside	aph(3'')-Ib	99.88	804 / 804	contig_7:1.0-149907.0	17785..18587	Aminoglycoside resistance Alternate name; aph(3'')-Ib	AF321551
	aminoglycoside	aph(3')-Ia	99.75	816 / 816	contig_7:1.0-149907.0	15218..16032	Aminoglycoside resistance	V00359
	aminoglycoside	aph(6)-Id	100.0	837 / 837	contig_7:1.0-149907.0	16949..17785	Aminoglycoside resistance Alternate name; aph(6)-Id	M28829
	beta-lactam	blaCTX-M-3	99.89	876 / 876	contig_3:1.0-1295202.0	1249657..1250532	Beta-lactam resistance Amino acid sequences of CTX-M-3 and CTX-M-133 are identical	Y10278
	beta-lactam	blaTEM-1B	99.88	861 / 861	contig_7:1.0-149907.0	34182..35041	Beta-lactam resistance Alternate name; RblaTEM-1	AY458016
	macrolide	mdf(A)	98.62	1233 / 1233	contig_3:1.0-1295202.0	621329..622561	Warning: gene is missing from Notes file. Please inform curator.	Y08743
	macrolide	mph(A)	100.0	906 / 906	contig_3:1.0-1295202.0	1257481..1258386	Macrolide resistance	D16251
	sulphonamide	sul2	99.88	816 / 816	contig_7:1.0-149907.0	18648..19462	Sulphonamide resistance	HQ840942
	trimethoprim	dfrA17	99.79	474 / 474	contig_7:1.0-149907.0	23079..23551	Trimethoprim resistance	FJ460238
T3	macrolide	mdf(A)	98.7	1233 / 1233	contig_1:1.0-4297112.0	1583352..1584584	Warning: gene is missing from Notes file. Please inform curator.	Y08743
	macrolide	mph(A)	100.0	906 / 906	contig_1:1.0-4297112.0	2219117..2220022	Macrolide resistance	D16251
	tetracycline	tet(B)	100.0	1206 / 1206	contig_2:1.0-150008.0	80755..81960	Tetracycline resistance	AF326777
	sulphonamide	sul2	100.0	816 / 816	contig_2:1.0-150008.0	93435..94250	Sulphonamide resistance	HQ840942
	beta-lactam	blaCTX-M-3	99.77	876 / 876	contig_1:1.0-4297112.0	2211297..2212171	Beta-lactam resistance Amino acid sequences of CTX-M-3 and CTX-M-133 are identical	Y10278
	beta-lactam	blaTEM-1B	100.0	861 / 861	contig_2:1.0-150008.0	77851..78711	Beta-lactam resistance Alternate name; RblaTEM-1	AY458016
	aminoglycoside	aac(3)-IIa	99.65	862 / 861	contig_1:1.0-4297112.0	2217323..2218184	Aminoglycoside resistance	X51534
	aminoglycoside	aadA5	99.87	789 / 789	contig_2:1.0-150008.0	89948..90735	Aminoglycoside resistance	AF137361
	aminoglycoside	aph(3'')-Ib	100.0	804 / 804	contig_2:1.0-150008.0	94311..95114	Aminoglycoside resistance Alternate name; aph(3'')-Ib	AF321551
	aminoglycoside	aph(3')-Ia	99.75	816 / 816	contig_2:1.0-150008.0	96866..97680	Aminoglycoside resistance	V00359
	aminoglycoside	aph(6)-Id	100.0	837 / 837	contig_2:1.0-150008.0	95114..95950	Aminoglycoside resistance Alternate name; aph(6)-Id	M28829
	trimethoprim	dfrA17	100.0	474 / 474	contig_2:1.0-150008.0	89344..89817	Trimethoprim resistance	FJ460238
U1	beta-lactam	blaCTX-M-1	99.66	878 / 876	contig_5:1.0-98233.0	71541..72418	Beta-lactam resistance	DQ915955
	macrolide	mdf(A)	97.98	1236 / 1233	contig_3:1.0-4793075.0	535291..536526	Warning: gene is missing from Notes file. Please inform curator.	Y08743
U2	macrolide	mdf(A)	97.9	1236 / 1233	contig_4:1.0-1530580.0	996941..998175	Warning: gene is missing from Notes file. Please inform curator.	Y08743
	beta-lactam	blaCTX-M-1	99.66	876 / 876	contig_10:1.0-98020.0	19398..20272	Beta-lactam resistance	DQ915955
V1	macrolide	mdf(A)	98.46	1235 / 1233	contig_3:1.0-4933249.0	3782549..3783783	Warning: gene is missing from Notes file. Please inform curator.	Y08743
	beta-lactam	blaCTX-M-1	100.0	876 / 876	contig_4:1.0-103752.0	44868..45743	Beta-lactam resistance	DQ915955
	sulphonamide	sul2	100.0	816 / 816	contig_4:1.0-103752.0	71739..72554	Sulphonamide resistance	AY034138
V2	sulphonamide	sul2	99.88	816 / 816	contig_3:1.0-104177.0	27451..28265	Sulphonamide resistance	AY034138
	macrolide	mdf(A)	98.22	1235 / 1233	contig_2:1.0-4934110.0	3490161..3491395	Warning: gene is missing from Notes file. Please inform curator.	Y08743
	beta-lactam	blaCTX-M-1	98.2	890 / 876	contig_3:1.0-104177.0	53419..54308	Beta-lactam resistance	DQ915955
X1	sulphonamide	sul2	100.0	816 / 816	contig_3:1.0-103496.0	31593..32408	Sulphonamide resistance	AY034138
	macrolide	mdf(A)	98.62	1233 / 1233	contig_2:1.0-4932597.0	1495224..1496456	Warning: gene is missing from Notes file. Please inform curator.	Y08743
	beta-lactam	blaCTX-M-1	99.89	876 / 876	contig_3:1.0-103496.0	58373..59248	Beta-lactam resistance	DQ915955
X2	beta-lactam	blaCTX-M-1	100.0	876 / 876	contig_5:1.0-103784.0	81161..82036	Beta-lactam resistance	DQ915955
	sulphonamide	sul2	100.0	816 / 816	contig_5:1.0-103784.0	4113..4928	Sulphonamide resistance	AY034138
	macrolide	mdf(A)	98.62	1233 / 1233	contig_2:1.0-4933111.0	1165246..1166478	Warning: gene is missing from Notes file. Please inform curator.	Y08743
X3	beta-lactam	blaCTX-M-1	99.77	877 / 876	contig_4:1.0-103771.0	58185..59061	Beta-lactam resistance	DQ915955
	sulphonamide	sul2	99.88	816 / 816	contig_4:1.0-103771.0	31378..32192	Sulphonamide resistance	AY034138
	macrolide	mdf(A)	98.54	1233 / 1233	contig_3:1.0-4933054.0	3208093..3209325	Warning: gene is missing from Notes file. Please inform curator.	Y08743
γ2	macrolide	mdf(A)	98.7	1233 / 1233	contig_1:1.0-4883514.0	4790035..4791266	Warning: gene is missing from Notes file. Please inform curator.	Y08743
	sulphonamide	sul2	99.88	817 / 816	contig_1:1.0-4883514.0	1143013..1143829	Sulphonamide resistance	AY034138
	sulphonamide	sul2	99.88	816 / 816	contig_5:1.0-155501.0	102889..103703	Sulphonamide resistance	AY034138
	tetracycline	tet(A)	99.75	1200 / 1200	contig_1:1.0-4883514.0	1150985..1152183	Tetracycline resistance	AJ517790
	beta-lactam	blaCTX-M-1	99.66	878 / 876	contig_5:1.0-155501.0	22130..23007	Beta-lactam resistance	DQ915955
	beta-lactam	blaTEM-1B	100.0	861 / 861	contig_5:1.0-155501.0	114539..115399	Beta-lactam resistance Alternate name; RblaTEM-1	AY458016
	aminoglycoside	aadA1	99.75	792 / 792	contig_1:1.0-4883514.0	1147184..1147974	Aminoglycoside resistance	JQ414041
	aminoglycoside	aadA1	99.75	792 / 792	contig_1:1.0-4883514.0	1147184..1147974	Aminoglycoside resistance	JX185132
κ1	trimethoprim	dfrA5	100.0	474 / 474	contig_2:1.0-140281.0	87138..87611	Trimethoprim resistance	X12868
	beta-lactam	blaCTX-M-1	99.89	876 / 876	contig_3:1.0-101095.0	55207..56082	Beta-lactam resistance	DQ915955
	macrolide	mdf(A)	98.46	1233 / 1233	contig_1:1.0-4820814.0	751956..753188	Warning: gene is missing from Notes file. Please inform curator.	Y08743
κ2	macrolide	mdf(A)	99.84	1233 / 1233	contig_2:1.0-4823195.0	1980613..1981844	Warning: gene is missing from Notes file. Please inform curator.	Y08743
	beta-lactam	blaCTX-M-1	99.89	876 / 876	contig_3:1.0-101114.0	43985..44860	Beta-lactam resistance	DQ915955
μ	beta-lactam	blaCTX-M-1	99.89	877 / 876	contig_5:1.0-101128.0	97020..97896	Beta-lactam resistance	DQ915955
	trimethoprim	dfrA17	100.0	474 / 474	contig_4:1.0-201850.0	9869..10342	Trimethoprim resistance	FJ460238
	aminoglycoside	aadA5	99.87	789 / 789	contig_4:1.0-201850.0	10473..11260	Aminoglycoside resistance	AF137361
	sulphonamide	sul2	99.75	816 / 816	contig_4:1.0-201850.0	16027..16840	Sulphonamide resistance	AY034138
ATCC 25922	macrolide	mdf(A)	97.89	1235 / 1233	contig_2:1.0-5125792.0	1033447..1034681	Warning: gene is missing from Notes file. Please inform curator.	Y08743

## Sheet: Point mutations
Isolate	Mutation	Nucleotide change	Amino acid change	Resistance	PMID		Unknown point mutations
B	parE p.I464F	ATT -> TTT	I -> F	Nalidixic acid,Ciprofloxacin	14510643		16S rrsB (77), 16S rrsC (107), 16S rrsH (77), 23S (152), ampC (2), folP (7), gyrA (21), gyrB (9), parC (4), parE (18), pmrA (1), pmrB (11), rpoB (5)
							ampC (2; promotor point mutations)
E1							16S rrsB (62), 16S rrsC (62), 16S rrsH (118), 23S (118), folP (11), gyrA (4), gyrB (15), parC (9), parE (3), pmrA (1), pmrB (10), rpoB (9)
E2							16S rrsB (65), 16S rrsC (65), 16S rrsH (121), 23S (120), folP (1), gyrA (36), gyrB (15), parC (26), parE (6), pmrA (31), pmrB (18), rpoB (12)
E3	parE p.I464F	ATT -> TTT	I -> F	Nalidixic acid,Ciprofloxacin	14510643		16S rrsB (71), 16S rrsC (71), 16S rrsH (127), 23S (117), folP (2), gyrA (14), gyrB (10), parC (3), parE (20), pmrB (11), pmrA (31), rpoB (6)
E4							16S rrsB (69), 16S rrsC (69), 16S rrsH (125), 23S (116), folP (9), gyrA (69), gyrB (23), parC (9), parE (18), pmrB (12), pmrA (1), rpoB (23)
Gamma 2	parE p.I464F	ATT ➝ TTT	I ➝ F	Nalidixic acid,Ciprofloxacin	14510643		16S rrsB (116), 16S rrsC (132), 16S rrsH (88), 23S (155), folP (7), gyrA (5), gyrB (25), parC (2), parE (20), pmrA (1), pmrB (11), rpoB (23)
I1	parE p.I464F	ATT ➝ TTT	I ➝ F	Nalidixic acid,Ciprofloxacin	14510643		16S rrsB (82), 16S rrsC (112), 16S rrsH (82), 23S (151), folP (1), gyrA (5), gyrB (2), parC (5), parE (20), pmrA (1), pmrB (2), rpoB (6)
							ampC promotor mutations (2)
I2							16S rrsB (86), 16S rrsC (116), 16S rrsH (86), 23S (149), folP (1), gyrA (4), gyrB (2), parC (4), parE (0), pmrA (1), pmrB (12), rpoB (8)
							ampC promotor mutations (2)
K1							16S rrsB (84), 16S rrsC (114), 16S rrsH (84), 23S (129), folP (7), gyrA (3), gyrB (9), parC (4), parE (17), pmrA (1), pmrB (12), rpoB (7)
							ampC promotor mutations (2)
K2	parC p.E84K	GAA ➝ AAG	E ➝ K	Nalidixic acid,Ciprofloxacin	8524852		16S rrsB (87), 16S rrsC (117), 16S rrsH (87), 23S (158), folP (1), gyrA (4), gyrB (10), parC (27), parE (20), pmrA (30), pmrB (12), rpoB (14)
	parE p.I464F	ATT ➝ TTT	I ➝ F	Nalidixic acid,Ciprofloxacin	14510643		ampC promotor mutations (2)
kappa 1	parE p.I464F	ATT ➝ TTT	I ➝ F	Nalidixic acid,Ciprofloxacin	14510643		16S rrsB (94), 16S rrsC (98), 16S rrsH (108), 23S (173), folP (1), gyrA (5), gyrB (26), parC (26), parE (20), pmrA (1), pmrB (11), rpoB (22)
							ampC promotor mutations (2)
kappa 2							16S rrsB (80), 16S rrsC (82), 16S rrsH (122), 23S (112), folP (1), gyrA (6), gyrB (15), parC (5), parE (4), pmrA (1), pmrB (10), rpoB (5)
L1	gyrA p.S83L	TCG ➝ TTG	S ➝ L	Nalidixic acid,Ciprofloxacin	8891148		16S rrsB (131), 16S rrsC (153), 16S rrsH (121), 23S (159), folP (1), gyrA (7), gyrB (8), parC (5), parE (20), pmrA (1), pmrB (12), rpoB (7)
	parE p.I464F	ATT ➝ TTT	I ➝ F	Nalidixic acid,Ciprofloxacin	14510643		ampC promotor mutations (2)
L2	gyrA p.S83L	TCG ➝ TTG	S ➝ L	Nalidixic acid,Ciprofloxacin	8891148		16S rrsB (135), 16S rrsC (157), 16S rrsH (125), 23S (153), folP (4), gyrA (7), gyrB (49), parC (9), parE (6), pmrA (1), pmrB (12), rpoB (5)
							ampC promotor mutations (2)
L3	gyrA p.S83L	TCG ➝ TTG	S ➝ L	Nalidixic acid,Ciprofloxacin	8891148		16S rrsB (129), 16S rrsC (151), 16S rrsH (119), 23S (157), folP (5), gyrA (4), gyrB (27), parC (25), parE (20), pmrA (1), pmrB (17), rpoB (23)
	parE p.I464F	ATT ➝ TTT	I ➝ F	Nalidixic acid,Ciprofloxacin	14510643		ampC promotor mutations (2)
T1	gyrA p.S83L	TCG ➝ TTG	S ➝ L	Nalidixic acid,Ciprofloxacin	8891148		16S rrsB (114), 16S rrsC (150), 16S rrsH (86), 23S (169), folP (1), gyrA (5), gyrB (28), parC (19), parE (21), pmrA (1), pmrB (17), rpoB (14)
	gyrA p.D87N	GAC ➝ AAC	D ➝ N	Nalidixic acid,Ciprofloxacin	12654733		ampC promotor mutations (2)
	parE p.I464F	ATT ➝ TTT	I ➝ F	Nalidixic acid,Ciprofloxacin	14510643
	parC p.S80I	AGC ➝ ATC	S ➝ I	Nalidixic acid,Ciprofloxacin	8851598
T2	gyrA p.S83L	TCG ➝ TTG	S ➝ L	Nalidixic acid,Ciprofloxacin	8891148		16S rrsB (103), 16S rrsC (139), 16S rrsH (75), 23S (174), folP (1), gyrA (32), gyrB (27), parC (3), parE (20), pmrA (1), pmrB (11), rpoB (8)
	gyrA p.D87N	GAC ➝ AAC	D ➝ N	Nalidixic acid,Ciprofloxacin	12654733		ampC promotor mutations (2)
	parE p.I464F	ATT ➝ TTT	I ➝ F	Nalidixic acid,Ciprofloxacin	14510643
	parC p.S80I	AGC ➝ ATC	S ➝ I	Nalidixic acid,Ciprofloxacin	8851598
T3	gyrA p.S83L	TCG ➝ TTG	S ➝ L	Nalidixic acid,Ciprofloxacin	8891148		16S rrsB (107), 16S rrsC (143), 16S rrsH (79), 23S (168), folP (1), gyrA (7), gyrB (3), parC (5), parE (6), pmrA (1), pmrB (11), rpoB (8)
	gyrA p.D87N	GAC ➝ AAC	D ➝ N	Nalidixic acid,Ciprofloxacin	12654733		ampC promotor mutations (2)
	parC p.S80I	AGC ➝ ATC	S ➝ I	Nalidixic acid,Ciprofloxacin	8851598
U2	gyrA p.S83L	TCG ➝ TTG	S ➝ L	Nalidixic acid,Ciprofloxacin	8891148		16S rrsB (97), 16S rrsC (99), 16S rrsH (127), 23S (159), folP (1), gyrA (70), gyrB (13), parC (16), parE (29), pmrA (31), pmrB (11), rpoB (6)
							ampC promotor mutations (2)
U3	gyrA p.S83L	TCG ➝ TTG	S ➝ L	Nalidixic acid,Ciprofloxacin	8891148		16S rrsB (110), 16S rrsC (112), 16S rrsH (138), 23S (178), folP (1), gyrA (6), gyrB (30), parC (27), parE (28), pmrA (4), pmrB (3), rpoB (10)
	parC p.E84K	GAA ➝ AAG	E ➝ K	Nalidixic acid,Ciprofloxacin	8524852		ampC promotor mutations (2)
V1							16S rrsB (76), 16S rrsC (118), 16S rrsH (76), 23S (186), folP (8), gyrA (6), gyrB (8), parC (37), parE (11), pmrA (1), pmrB (13), rpoB (23)
V2	parE p.I464F	ATT ➝ TTT	I ➝ F	Nalidixic acid,Ciprofloxacin	14510643		16S rrsB (79), 16S rrsC (121), 16S rrsH (79), 23S (176), folP (1), gyrA (69), gyrB (7), parC (1), parE (20), pmrA (4), pmrB (13), rpoB (11)
X1							16S rrsB (73), 16S rrsC (115), 16S rrsH (73), 23S (178), folP (1), gyrA (6), gyrB (7), parC (25), parE (11), pmrA (1), pmrB (12), rpoB (23)
X2	parE p.I464F	ATT ➝ TTT	I ➝ F	Nalidixic acid,Ciprofloxacin	14510643		16S rrsB (70), 16S rrsC (112), 16S rrsH (70), 23S (178), folP (1), gyrA (70), gyrB (10), parC (1), parE (20), pmrA (1), pmrB (12), rpoB (8)
X3							16S rrsB (85), 16S rrsC (127), 16S rrsH (85), 23S (178), folP (7), gyrA (69), gyrB (7), parC (1), parE (5), pmrA (30), pmrB (13), rpoB (11)
ATCC 25922.2	parE p.I464F	ATT ➝ TTT	I ➝ F	Nalidixic acid,Ciprofloxacin	14510643		16S rrsB (81), 16S rrsC (87), 16S rrsH (137), 23S (315), folP (1), gyrA (4), gyrB (4), parC (6), parE (2), pmrA (4), pmrB (13), rpoB (57)
Mu	parE p.I355T	ATC ➝ ACC	I ➝ T	Nalidixic acid,Ciprofloxacin	28598203		16S rrsB (154), 16S rrsC (196), 16S rrsH (126), 23S (325), folP (4), gyrA (15), gyrB (19), parC (17), parE (62), pmrA (13), pmrB (0), rpoB (20)
	parE p.I464F	ATT ➝ TTT	I ➝ F	Nalidixic acid,Ciprofloxacin	14510643		ampC promotor mutation (1)
	23S r.2609T>C		T ➝ C	Telithromycin	11698379
	parC p.S57T	AGC ➝ ACC	S ➝ T	Nalidixic acid,Ciprofloxacin	14510643
