# Supplementary material for: Presence of Broad-Spectrum Beta-Lactamase-Producing Enterobacteriaceae in Zoo Mammals
Source: Microorganisms. 2021 Apr 14;9(4):834. doi: 10.3390/microorganisms9040834 (PMC8070755; doi:10.3390/microorganisms9040834)
Supplement: Supplementary file 1 [file microorganisms-09-00834-s001.zip › Additional File 3.xlsx]

## Sheet: Sheet1
#FILE	NUM_FOUND	Col(MG828)_1	Col(pHAD28)_1	Col156_1	ColRNAI_1	IncFIB(AP001918)_1	IncFIB(H89-PhagePlasmid)_1	IncFIC(FII)_1	IncFII(29)_1	IncFII(pSE11)_1	IncFII_1	IncHI2A_1	IncHI2_1	IncI1-I(Alpha)_1	IncI2(Delta)_1	IncP1_3	IncX1_1	IncX1_4	IncX3_1	IncX4_2	p0111_1
plasmidfinder_E_coli_Strain_ATCC25922.fasta.tsv	3	.	99.24	.	100.00	.	.	.	.	.	.	.	.	.	.	.	.	100.00;99.47	.	.	.
plasmidfinder_E_coli_Strain_B.fasta.tsv	6	.	88.55	.	.	100.00	.	.	100.00	.	.	.	.	99.30	.	.	100.00	.	90.37	.	.
plasmidfinder_E_coli_Strain_E1.fasta.tsv	4	.	.	100.00	100.00	.	.	.	.	.	100.00	.	.	.	.	98.52	.	.	.	.	.
plasmidfinder_E_coli_Strain_E2.fasta.tsv	5	.	.	100.00	99.23	.	.	.	.	100.00	100.00	.	.	.	.	98.52	.	.	.	.	.
plasmidfinder_E_coli_Strain_E3.fasta.tsv	4	.	.	100.00	100.00	.	.	.	.	.	100.00	.	.	.	.	98.39	.	.	.	.	.
plasmidfinder_E_coli_Strain_E4.fasta.tsv	4	.	.	100.00	99.23	.	.	.	.	.	100.00	.	.	.	.	98.52	.	.	.	.	.
plasmidfinder_E_coli_Strain_I1.fasta.tsv	6	98.47	88.55	.	.	99.85	.	.	.	.	.	.	.	99.30	.	.	99.73	.	90.37	.	.
plasmidfinder_E_coli_Strain_I2.fasta.tsv	6	98.47	88.55	.	.	99.85	.	.	.	.	.	.	.	99.30	.	.	100.00	.	90.37	.	.
plasmidfinder_E_coli_Strain_K1.fasta.tsv	7	98.09	88.55	.	.	100.00	.	.	100.00	.	.	.	.	100.00	.	.	100.00	.	90.11	.	.
plasmidfinder_E_coli_Strain_K2.fasta.tsv	7	98.47	86.26;88.55	.	.	99.85	.	.	100.00;100.00	.	.	.	.	100.00	.	.	99.73	.	90.37	.	.
plasmidfinder_E_coli_Strain_L1.fasta.tsv	4	99.62	.	.	.	99.71	.	99.60	.	.	.	.	.	99.30	.	.	.	.	.	.	.
plasmidfinder_E_coli_Strain_L2.fasta.tsv	4	100.00	.	.	.	99.85	.	99.60	.	.	.	.	.	100.00	.	.	.	.	.	.	.
plasmidfinder_E_coli_Strain_L3.fasta.tsv	4	99.62	.	.	.	100.00	.	99.60	.	.	.	.	.	99.30	.	.	.	.	.	.	.
plasmidfinder_E_coli_Strain_T1.fasta.tsv	3	.	.	.	.	100.00	.	99.60	100.00	.	.	.	.	.	.	.	.	.	.	.	.
plasmidfinder_E_coli_Strain_T2.fasta.tsv	3	.	.	.	.	100.00	.	99.60	100.00	.	.	.	.	.	.	.	.	.	.	.	.
plasmidfinder_E_coli_Strain_T3.fasta.tsv	3	.	.	.	.	99.85	.	99.60	100.00	.	.	.	.	.	.	.	.	.	.	.	.
plasmidfinder_E_coli_Strain_U1.fasta.tsv	6	100.00	.	.	99.23	100.00	.	99.60	.	.	.	.	.	100.00	.	.	.	.	.	.	100.00
plasmidfinder_E_coli_Strain_U2.fasta.tsv	6	100.00	.	.	100.00;100.00	99.85	.	99.60	.	.	.	.	.	99.30	.	.	.	.	.	.	100.00
plasmidfinder_E_coli_Strain_V1.fasta.tsv	6	98.47	.	.	100.00	100.00	100.00	.	.	.	.	.	.	100.00	.	.	100.00	.	.	.	.
plasmidfinder_E_coli_Strain_V2.fasta.tsv	6	98.47	.	.	100.00	99.85	100.00	.	.	.	.	.	.	98.59	.	.	99.73	.	.	.	.
plasmidfinder_E_coli_Strain_X1.fasta.tsv	5	.	.	.	100.00	100.00	100.00	.	.	.	.	.	.	99.30	.	.	100.00	.	.	.	.
plasmidfinder_E_coli_Strain_X2.fasta.tsv	6	98.47	.	.	100.00	100.00	100.00	.	.	.	.	.	.	100.00	.	.	100.00	.	.	.	.
plasmidfinder_E_coli_Strain_X3.fasta.tsv	6	98.47	.	.	100.00	99.85	100.00	.	.	.	.	.	.	100.00	.	.	100.00	.	.	.	.
plasmidfinder_E_coli_Strain_gamma2.fasta.tsv	7	.	100.00	.	.	99.85	.	99.60	.	.	.	.	.	100.00	.	.	100.00	.	.	99.86	100.00
plasmidfinder_E_coli_Strain_kappa1.fasta.tsv	3	.	.	.	.	99.85	.	.	.	.	100.00	.	.	100.00	.	.	.	.	.	.	.
plasmidfinder_E_coli_Strain_kappa2.fasta.tsv	2	.	.	.	.	.	.	.	.	.	.	.	.	99.30	100.00	.	.	.	.	.	.
plasmidfinder_E_coli_Strain_mu.fasta.tsv	5	.	90.84;100.00;100.00	.	.	.	.	.	.	.	.	99.84	100.00	100.00	.	.	.	.	.	.	100.00
